# Supplementary material for: Differences in Weight, Hierarchy, and Incidence of Lameness between Two Groups of Adult Pigs Derived from Assisted Reproductive Technologies
Source: Animals (Basel). 2022 Dec 17;12(24):3578. doi: 10.3390/ani12243578 (PMC9774099; doi:10.3390/ani12243578)
Supplement: Supplementary file 1 [file animals-12-03578-s001.zip]

Archive with 1 entries (1 files):
- animals-2087015-supplementary.pdf
